# Supplementary material for: Lung Transplantation Outcomes in Recipients Aged 70 Years or Older and the Impact of Center Volume
Source: J Clin Med. 2023 Aug 18;12(16):5372. doi: 10.3390/jcm12165372 (PMC10455483; doi:10.3390/jcm12165372)
Supplement: Supplementary file 1 [file jcm-12-05372-s001.zip]

Archive with 1 entries (1 files):
- jcm-2517905-supplementary.pdf
